# Supplementary material for: Caenorhabditis elegans SWI/SNF Subunits Control Sequential Developmental Stages in the Somatic Gonad
Source: G3 (Bethesda). 2014 Jan 8;4(3):471–83. doi: 10.1534/g3.113.009852 (PMC3962486; doi:10.1534/g3.113.009852)
Supplement: Supporting Information [file supp_g3.113.009852_FileS1.xlsx]

## Sheet: All
HUMAN Gene					Potential WORM ortholog*
Subunit	Protein	Gene Name	Ensembl Gene ID	Description	WBGene ID	Gene name	Sequence name
PBRM1	PBRM1	PBRM1	ENSG00000163939	polybromo 1 [Source:HGNC Symbol;Acc:30064]	WBGene00007042	pbrm-1	C26C6.1
BRM/BRG1	BRM	SMARCA2	ENSG00000080503	SWI/SNF related, matrix associated, actin dependent regulator of chromatin, subfamily a, member 2 [Source:HGNC Symbol;Acc:11098]	WBGene00004204	swsn-4	F01G4.1
					WBGene00016868	C52B9.8	C52B9.8
	BRG1	SMARCA4	ENSG00000127616	SWI/SNF related, matrix associated, actin dependent regulator of chromatin, subfamily a, member 4 [Source:HGNC Symbol;Acc:11100]	WBGene00004204	swsn-4	F01G4.1
					WBGene00016868	C52B9.8	C52B9.8
BAF47	BAF47/INI1	SMARCB1	ENSG00000099956	SWI/SNF related, matrix associated, actin dependent regulator of chromatin, subfamily b, member 1 [Source:HGNC Symbol;Acc:11103]	WBGene00011111	snfc-5	R07E5.3
BAF155/170	BAF155	SMARCC1	ENSG00000173473	SWI/SNF related, matrix associated, actin dependent regulator of chromatin, subfamily c, member 1 [Source:HGNC Symbol;Acc:11104]	WBGene00004203	swsn-1	Y113G7B.23
	BAF170	SMARCC2	ENSG00000139613	SWI/SNF related, matrix associated, actin dependent regulator of chromatin, subfamily c, member 2 [Source:HGNC Symbol;Acc:11105]	WBGene00004203	swsn-1	Y113G7B.23
BAF60	BAF60A	SMARCD1	ENSG00000066117	SWI/SNF related, matrix associated, actin dependent regulator of chromatin, subfamily d, member 1 [Source:HGNC Symbol;Acc:11106]	WBGene00044072	swsn-2.1	ZK1128.5
					WBGene00015971	swsn-2.2	C18E3.2
	BAF60B	SMARCD2	ENSG00000108604	SWI/SNF related, matrix associated, actin dependent regulator of chromatin, subfamily d, member 2 [Source:HGNC Symbol;Acc:11107]	WBGene00044072	swsn-2.1	ZK1128.5
					WBGene00015971	swsn-2.2	C18E3.2
	BAF60C	SMARCD3	ENSG00000082014	SWI/SNF related, matrix associated, actin dependent regulator of chromatin, subfamily d, member 3 [Source:HGNC Symbol;Acc:11108]	WBGene00044072	swsn-2.1	ZK1128.5
					WBGene00015971	swsn-2.2	C18E3.2
BAF57	BAF57	SMARCE1	ENSG00000073584	SWI/SNF related, matrix associated, actin dependent regulator of chromatin, subfamily e, member 1 [Source:HGNC Symbol;Acc:11109]	WBGene00022182	swsn-3	Y71H2AM.17
BAF53	BAF53A	ACTL6A	ENSG00000136518	actin-like 6A [Source:HGNC Symbol;Acc:24124]	WBGene00022774	swsn-6	ZK616.4
	BAF53B	ACTL6B	ENSG00000077080	actin-like 6B [Source:HGNC Symbol;Acc:160]	WBGene00022774	swsn-6	ZK616.4
OSA	hOSA1	ARID1A	ENSG00000117713	AT rich interactive domain 1A (SWI-like) [Source:HGNC Symbol;Acc:11110]	WBGene00002717	let-526	C01G8.9
	hOSA2	ARID1B	ENSG00000049618	AT rich interactive domain 1B (SWI1-like) [Source:HGNC Symbol;Acc:18040]	WBGene00002717	let-526	C01G8.9
BAF200	BAF200	ARID2	ENSG00000189079	AT rich interactive domain 2 (ARID, RFX-like) [Source:HGNC Symbol;Acc:18037]	WBGene00007433	swsn-7	C08B11.3
BAF45	BAF45A	PHF10	ENSG00000130024	PHD finger protein 10 [Source:HGNC Symbol;Acc:18250]	WBGene00018013	phf-10	F33E11.6
	BAF45B	DPF1	ENSG00000011332	D4, zinc and double PHD fingers family 1 [Source:HGNC Symbol;Acc:20225]	WBGene00016200	dpff-1	C28H8.9
	BAF45D	DPF2	ENSG00000133884	D4, zinc and double PHD fingers family 2 [Source:HGNC Symbol;Acc:9964]	WBGene00016200	dpff-1	C28H8.9
	BAF45C	DPF3	ENSG00000205683	D4, zinc and double PHD fingers, family 3 [Source:HGNC Symbol;Acc:17427]	WBGene00016200	dpff-1	C28H8.9
BRD7/BRD9	BRD7	BRD7	ENSG00000166164	bromodomain containing 7 [Source:HGNC Symbol;Acc:14310]	WBGene00007256	tag-298	C01H6.7
	BRD9	BRD9	ENSG00000028310	bromodomain containing 9 [Source:HGNC Symbol;Acc:25818]	WBGene00007256	tag-298	C01H6.7
* includes all sequences identified by Ensembl Compara, InParanoid, Homologene, or OrthoMCL (http://www.greenwaldlab.org/ortholist/)

## Sheet: BRM-BRG1
			Pfam domain (position aa1-aa2)
Organism	Gene	Protein	QLQ	HSA	BRK	SNF2 N	Helicase C	SnAC	Bromodomain	Length (aa)
human	SMARCA2	BRM	172-207	436-508	588-633	727-1021	1089-1164	1259-1326	1417-1492	1590
	SMARCA4	BRG1	171-206	460-532	610-655	757-1051	1117-1194	1322-1389	1477-1550	1647
Drosophila	brahma	BRM	173-207	501-573	648-690	776-1070	1138-1212	1308-1375	1432-1515	1638
C. elegans	swsn-4	SWSN-4	88-116	272-343	405-446	536-824	885-964	1059-1131	1194-1273	1474
	C52B9.8	C52B9.8	-	180-247	-	369-657	723-797	-	-	1336

## Sheet: BAF45
			Pfam domain (position aa1-aa2)
Organism	Gene	Protein	DPF2/REQ	PHD1	PHD2	Length (aa)
human	BAF45A	PHF10	-	-	436-480	498
	BAF45B	DPF1	39-110	-	311-366	380
	BAF45D	DPF2	13-84	-	330-374	391
	BAF45C	DPF3	13-84	-	319-363	378
Drosophila	e(y)3	SAYP	-	-	1751-1795	2006
	d4	D4	29-99	387-343	444-491	497
C. elegans	phf-10	PHF-10	-	335-381	383-423	447
	dpff-1	DPFF-1	2-78	-	314-360	372
PHD domains:
Requiem domain (DPF family):
*PHD1 not identified by Pfam

## Sheet: BRD7-9
			Pfam domain (position aa1-aa2)
Organism	Gene	Protein	Bromodomain	DUF3512	Length (aa)
human	BRD7	BRD7	141-223	287-534	651
	BRD9	BRD9	147-228	268-505	597
Drosophila	CG7154	CG7154	285-366	436-689	861
C. elegans	swsn-9	SWSN-9	157-238	280-513	636

## Sheet: BRD7-9 sequences for phylogeny
	Tree ID	Organism	Query	Hit #1	Hit #2	Hit #3	Database	Notes
				1	2	3
	N/A	Arabidopsis thaliana	BRD7	3E-16	3E-16	5E-15	TAIR10
			BRD9	1E-17	1E-17	2E-16
	N/A	Neurospora crassa	BRD7	2E-7	2E-7	2E-6	NCBI (RefSeq Release 61)
			BRD9	3E-8	3E-8	3E-8
	N/A	Saccharomyces cerevisiae	BRD7	3E-9	1E-8	1E-8	NCBI (RefSeq Release 61)
			BRD9	2E-8	6E-8	6E-8
	N/A	Dictyostelium discoideum	BRD7	8E-18	5E-09	7E-09	NCBI (RefSeq Release 61)
			BRD9	2E-18	3E-11	4E-10
	N/A	Chlamydomonas reinhardtii	BRD7	5.4E-13	5.7E-8	3.1E-6	C. reinhardtii v5.3.1 (Augustus u11.6)
			BRD9	7.5E-11	1.6E-10	9.9E-8
	N/A	Monosiga brevicollis	BRD7	6.8E-11	1.7E-10	2.3E-10	M. brevicollis v1.0
			BRD9	6.3E-11	6.3E-11	3.7E-9
Animals	Sponge_BRD_1(9)	Amphimedon queenslandica	BRD7	5E-28	6E-19	2E-11	NCBI (RefSeq Release 61)	(1st hit is protein BRD_1, 2nd hit is protein BRD_2)
	Sponge_BRD_2(9)		BRD9	5E-33	4E-21	4E-11		(1st hit is protein BRD_1, 2nd hit is protein BRD_2)
	Placozoan_BRD(9)	Trichoplax adhaerens	BRD7	3E-25	4E-15	3E-08	NCBI (RefSeq Release 61)
			BRD9	1E-26	1E-16	3E-10
	Cnidarian_BRD(7)	Hydra magnipapillata	BRD7	7e-65	6E-14	2E-11	NCBI (RefSeq Release 61)
			BRD9	3e-55	2e-14	6e-11
(Protostomes)	Ecdysozoans
	C_elegans_SWSN9a(7)	Caenorhabditis elegans	BRD7	6E-42	9E-39	8E-08	WormBase WS239	(1st hit isoform a, 2nd hit is isoform b)
	C_elegans_SWSN9b(9)	Clade 9/V	BRD9	5E-26	6E-26	2E-09		(1st hit isoform b, 2nd hit is isoform a)
	C_angaria_BRDa(7)	Caenorhabditis angaria	BRD7	1E-23	8E-21	3E-10	WormBase WS239	(1st hit isoform a, 2nd hit is isoform b)
	C_angaria_BRDb(9)	Clade 9/V	BRD9	3E-25	1E-23	2E-11		(1st hit isoform b, 2nd hit is isoform a)
	A_suum_BRD(7)	Ascaris suum	BRD7	1E-24	4E-08	9E-08	WormBase WS239
		Clade 8/III	BRD9	1E-25	3E-10	9E-09
	B_xylophilus_BRD(9)	Bursaphelenchus xylophilus	BRD7	8E-22	8E-11	2E-09	WormBase WS239
		Clade 10/IV	BRD9	7E-29	3E-14	1E-07
	Fruit_fly_CG7154(7)	Drosophila melanogaster	BRD7	5E-66	2E-15	4E-10	NCBI (RefSeq Release 61)
			BRD9	3E-46	3E-14	3E-09
	Honeybee_BRD7	Apis mellifera	N/A	N/A	N/A	N/A	UniProt release 2013_11
	Flour_beetle_BRD(7)	Tribolium castaneum	BRD7	5E-91	2E-12	2E-10	NCBI (RefSeq Release 61)
			BRD9	6E-62	2E-10	5E-10
	Water_flea_BRD(7)	Daphnia pulex	BRD7	2E-75	6E-14	3E-12	NCBI (RefSeq Release 61)
			BRD9	1E-57	8E-15	3E-09
	Deer_tick_BRD(7)	Ixodes scapularis	BRD7	1E-77	2E-11	2E-08	NCBI (RefSeq Release 61)
			BRD9	3E-59	7E-12	2E-09
	Lophotrochozoans
	Leech_BRD(9)	Helobdella robusta	BRD7	1E-27	1E-15	5E-14	NCBI (RefSeq Release 61)
			BRD9	4E-35	5E-19	4E-14
	Owl_limpet_BRD(7)	Lottia gigantea	BRD7	2E-96	8E-14	8E-09	NCBI (RefSeq Release 61)
			BRD9	1E-60	5E-13	2E-10
	Polychaete_worm_BRD(7)	Capitella teleta	BRD7	2E-83	5E-27	8E-20	NCBI (RefSeq Release 61)
			BRD9	2E-75	2E-33	2E-15
(Deuterostomes)
	Acorn_worm_BRD(7)	Saccoglossus kowalevskii	BRD7	2E-92	2E-15	5E-09	NCBI (RefSeq Release 61)
			BRD9	1E-80	3E-15	3E-11
	Lancelet_BRD(7)	Branchiostoma floridae	BRD7	2.51E-101	1.71E-36	1.98E-24	B. floridae v1.0
			BRD9	2.43E-70	2.15E-34	1.41E-17
	Sea_squirt_BRD(7)	Ciona intestinalis	BRD7	5E-83	2E-13	5E-13	NCBI (RefSeq Release 61)
			BRD9	9E-70	2E-15	3E-13
	Purple_sea_urchin_BRD(7)	Strongylocentrotus purpuratus	BRD7	3E-72	3E-16	5E-16	NCBI (RefSeq Release 61)
			BRD9	3E-65	5E-14	4E-09
	Sea_lamprey_BRD(7)	Petromyzon marinus	BRD7	7.3E-178	4.1E-23	1.1E-15	P. marinus v7.0
			BRD9	1.1E-65	1.1E-44	9.1E-21
	Pufferfish_BRD(7)	Takifugu (Fugu) rubripes	BRD7	0E0	1E-65	3E-18	NCBI (RefSeq Release 61)	(1st hit BRD7, 2nd BRD9)
	Pufferfish_BRD(9)		BRD9	0E0	6E-78	3E-17		(1st hit BRD9, 2nd BRD7)
	Zebrafish_BRD7	Danio rerio	N/A	N/A	N/A	N/A	UniProt release 2013_11
	Zebrafish_BRD9		N/A	N/A	N/A	N/A	UniProt release 2013_11
	W_clawed_frog_BRD7	Xenopus tropicalis	N/A	N/A	N/A	N/A	UniProt release 2013_11
	W_clawed_frog_BRD9		N/A	N/A	N/A	N/A	UniProt release 2013_11
	Green_anole_BRD7	Anolis carolinensis	N/A	N/A	N/A	N/A	UniProt release 2013_11
	Green_anole_BRD9		N/A	N/A	N/A	N/A	UniProt release 2013_11
	Zebra_finch_BRD7	Taeniopygia guttata	N/A	N/A	N/A	N/A	UniProt release 2013_11
	Zebra_finch_BRD9		N/A	N/A	N/A	N/A	UniProt release 2013_11
	Mouse_BRD7	Mus musculus	N/A	N/A	N/A	N/A	UniProt release 2013_11
	Mouse_BRD9		N/A	N/A	N/A	N/A	UniProt release 2013_11
	Human_BRD7	Homo sapiens	N/A	N/A	N/A	N/A	UniProt release 2013_11
	Human_BRD9		N/A	N/A	N/A	N/A	UniProt release 2013_11
