# Supplementary material for: Caenorhabditis elegans SWI/SNF Subunits Control Sequential Developmental Stages in the Somatic Gonad
Source: G3 (Bethesda). 2014 Jan 8;4(3):471–83. doi: 10.1534/g3.113.009852 (PMC3962486; doi:10.1534/g3.113.009852)
Supplement: Supporting Information [file supp_g3.113.009852_FileS2.xlsx]

## Sheet: result.csv
WormBase Gene ID	Gene Name	Sequence Name	Brief Description
WBGene00000390	cdc-42	R07G3.1	cdc-42 encodes a RHO GTPase; cdc-42 controls polarity of both individual cells and developing embryos by regulating the localization of PAR proteins; cdc-42 is also required for regulation of receptor-mediated endocytosis; CDC-42 is widely expressed and localizes to a number of different locations, including the cell cortex, centrosomes, recycling endosomes, and at the time of hypodermal cell fus…
WBGene00000448	pros-1	K12H4.1	pros-1 encodes a homeodomain protein that is the C. elegans homolog of Drosophila prospero and mammalian Prox1 (Prospero-related homeobox); loss of pros-1 function in large-scale RNAi screens has been reported to result in locomotion defects, slow growth, and larval lethality; a pros-1::gfp reporter fusion is expressed beginning at the comma stage of embryogenesis and continues through adulthood;…
WBGene00000875	cyk-4	K08E3.6	cyk-4 encodes a Rho GAP (Rho guanosine triphosphatase (GTPase) activating protein); during development, cyk-4 is required for two different processes: 1) paternally provided CYK-4 regulates anterior-posterior polarity in the one-cell embryo by controlling the actomyosin cytoskeletal network, and 2) together with ZEN-4, CYK-4 is sufficient to promote formation of the large bundles of microtubules …
WBGene00001081	dpy-22	F47A4.2	dpy-22 encodes a broadly expressed protein, homologous to the human transcriptional mediator protein TRAP230, which is involved in WNT and RAS signaling, as well as in dosage compensation; DPY-22 has a C-terminal glutamine-rich domain that is dispensable for inhibition of RAS-dependent cell differentiation, but is required for inhibition of BAR-1-dependent gene expression.
WBGene00001088	dpy-30	ZK863.6	The dpy-30 gene encodes an essential nuclear protein required for hermaphrodite dosage compensation as well as normal male development; DPY-30 is expressed ubiquitously throughout development and can be detected in two different multiprotein complexes: the SDC complex involved in dosage compensation and a second complex containing NOX-1 (a WD repeat-containing protein) and ASH-2 (a trithorax-rela…
WBGene00001194	egl-27	C04A2.3	egl-27 encodes, along with lin-40, one of two C. elegans homologs of human MTA1 (metastasis-associated protein), part of a nucleosome remodeling and histone deacetylation (NURD) complex; in conjunction with its paralog egr-1, egl-27 is required for proper organization in all parts of the embryo, and for the embryonic expression of hlh-8; egl-27 activity is also required for transdifferentiation o…
WBGene00001328	epi-1	K08C7.3	epi-1 encodes one of two C. elegans laminin alpha chains; epi-1 affects oogenesis due to its affect on gonad development, and also affects cell migrations, axon extension and GABAergic defasciculation, morphology of the VD and DD motor neurons, body morphology, locomotion, gonad sheath epithelialization, body muscle structure, and germ cell proliferation.
WBGene00001561	gei-4	W07B3.2	gei-4 encodes a protein with a coiled-coil domain (predicted to mediate protein-protein interactions), an internal repeat of 69 residues (covering residues 134-202, 203-265, and 266-328 of W07B3.2a), and a glutamine/asparagine-rich domain; GEI-4 is paralogous to Y50D7A.8 and Y59C2A.3, physically interacts with GEX-2, and is required for embryonic viability, fertility, and vulval morphogenesis; GE…
WBGene00001835	hda-2	C08B11.2	hda-2 encodes a Class I histone deacetylase; by homology, HDA-2 is predicted to function in deacetylation of histone residues and transcriptional regulation; loss of hda-2 activity via RNAi results in an increased spontaneous mutation rate, suggesting that hda-2 also plays a role in regulating genome stability.
WBGene00001949	hlh-2	M05B5.5	hlh-2 encodes a Class I basic helix-loop-helix (bHLH) transcription factor that is the C. elegans ortholog of the mammalian E and Drosophila Daughterless transcriptional activators; HLH-2 activity is required for cell fate specifications occuring during embryonic and larval development that affect such processes as gonadogenesis, male tail formation, and programmed cell death; HLH-2 has been show…
WBGene00002324	let-49	Y54E5B.3	let-49 encodes a putative mediator complex subunit zygotically required for postembryonic development and viability past larval stages, while being maternally required for germline and embryonic development; LET-49 is an ortholog of human CRSP9 (OMIM:605045) and of S. cerevisiae Med7p; Med7p is a component of a mediator complex that serves as a transcriptional coactivator, while CRSP9 mediates tr…
WBGene00003002	lin-13	C03B8.4	lin-13 encodes a large (2248-residue) nuclear protein with multiple zinc fingers of the C2H2 class and a LXCXE retinoblastoma protein-binding motif, that is required for survival through larval development and for negative regulation of vulval fates during postembryonic development.
WBGene00003012	lin-26	F18A1.2	lin-26 encodes a zinc-finger protein that shares a unique C2H2 motif together with LIR-1, LIR-2, and LIR-3; during development, lin-26 activity is required for proper differentiation of non-neuronal ectodermal cells and the somatic gonad epithelium; LIN-26 is expressed in many different cell types including the rectal rep, somatic gonad, glial, and hypodermal cells; ectopic LIN-26 expression duri…
WBGene00003034	lin-49	F42A9.2
WBGene00003037	lin-54	JC8.6	lin-54 encode two proteins, LIN-54a and LIN-54b, both of which contain cysteine-rich repeats known as the tesmin/CXC domain, orthologous to lin54 in human T cells (OMIM: 613367); LIN-54 is a DNA binding protein involved in recruiting the DRM complex to its target genes; lin-54 tesmin mutant phenotypes are caused by a defect in DNA binding; LIN-54 targets the DRM complex to genes involved in simil…
WBGene00003040	lin-59	T12F5.4	lin-59 encodes a SET domain-containing protein that is most closely related to the ASH1 group of histone-lysine N-methyltransferases; lin-59 was originally identified in screens for mutations that disrupt male tail development and subsequently was shown to be an essential gene required for development and fate specification of a number of different cells types, including those of the male tail, m…
WBGene00003044	lir-1	F18A1.3	lir-1 encodes a LIN-26-like zinc-finger protein that shares a unique C2H2 motif together with LIR-2, LIR-3, and LIN-26; lir-1 is part of two distinct operons: it is the downstream gene in an operon with lir-2 and the upstream gene in a second, overlapping operon with lin-26; the precise role of lir-1 in C. elegans development and/or behavior is not yet known as neither loss nor gain of lir-1 func…
WBGene00003623	nhr-25	F11C1.6	nhr-25 encodes a nuclear hormone receptor orthologous to Drosophila Ftz-F1; NHR-25 is required for embryogenesis, molting, vulval and gonadal development, and hypodermal expression of acn-1; nhr-25 is expressed in gonads and loaded into embryos as a maternal transcript; nhr-25 is zygotically expressed in progeny of the E cell, and then in hypodermis and gut; the role of NHR-25 in molting may be e…
WBGene00003917	par-2	F58B6.3	par-2 encodes a protein containing a C3HC4-type RING-finger, a specialized type of zinc-finger found in E3 ubiquitin ligase subunits; PAR-2 is required maternally for polarization of the C. elegans zygote along the anterior-posterior (A-P) axis and is asymmetrically localized to the posterior cortex of the one- and two-cell embryo via interdependent interactions with PAR-3, PAR-6, and PKC-3.
WBGene00003918	par-3	F54E7.3	par-3 encodes a PDZ domain-containing protein orthologous to mammalian atypical PKC isotype-specific interacting protein (ASIP) and Drosophila Bazooka; PAR-3 is required maternally for polarization of the zygote along the anterior-posterior (A-P) axis; PAR-3, PAR-6, and PKC-3 form a complex that localizes to the anterior cytoplasmic cortex of the one- and two-cell embryo; this localization is reg…
WBGene00004203	swsn-1	Y113G7B.23	swsn-1 encodes an ortholog of SWI3, a component of the SWI/SNF complex that is conserved from yeast to mammals and that is involved in chromatin remodeling; swsn-1 is probably required during mitosis of the T cells for asymmetric cell division, and in addition, is required for embryonic and larval development, as well as normal levels of fertility; swsn-1 exhibits strong genetic interactions with…
WBGene00004746	sdc-2	C35C5.1	The sdc-2 gene encodes a protein that represses transcription of X chromosomes to achieve dosage compensation, and that also represses the male sex-determination gene her-1 to elicit hermaphrodite differentiation.
WBGene00004786	sex-1	F44A6.2	sex-1 encodes a DNA-binding protein that is a member of the nuclear hormone receptor superfamily of transcriptional regulators; during embryonic development, SEX-1 functions as an X chromosome signal element that transmits the primary sex-determination signal by negatively regulating transcription of xol-1, a gene whose expression levels correlate with hermaphrodite or male development (low xol-1…
WBGene00006349	sur-2	F39B2.4	sur-2 encodes a novel protein that is orthologous to the Drosophila and human MED23 mediator subunits; sur-2 is a downstream component of the let-60-ras-mediated signaling pathway and likely functions by regulating transcription of genes essential for a number of developmental processes, including vulval development, larval development, and formation of the gonad and male tail; sur-2 is expressed…
WBGene00006700	uba-2	W02A11.4	uba-2 encodes the C. elegans ortholog of Saccharomyces cerevisiae Uba2p and human ubiquitin-like 2 activating enzyme E1B; by homology, UBA-2 is predicted to form, with a regulatory subunit, AOS-1, a heterodimeric enzyme that activates the ubiquitin-like protein SMO-1/SUMO in preparation for its covalent attachment to target proteins to regulate their subcellular localization and/or stability; in …
WBGene00006775	unc-39	F56A12.1	unc-39 encodes a homeodomain transcription factor that belongs to the Six4/5 family of homeodomain proteins that includes human Six5; UNC-39 is required for axonal pathfinding in anterior-derived neurons and for specification of most mesodermal cell types and may regulate a developmental decision between migration and differentiation; UNC-39 is expressed in the embryo in anterior neurons, posteri…
WBGene00006975	zfp-1	F54F2.2	zfp-1 encodes a leucine zipper, zinc finger, and PHD/LAP domain (plant homeodomain/leukemia-associated protein)-containing protein homologous to human AF10 (OMIM:602409, which is involved in chromosomal translocations associated with acute leukemia); loss of zfp-1 activity via RNA-mediated interference (RNAi) results in suppression of RNAi, suggesting that ZFP-1 plays a role in gene silencing; ba…
WBGene00007042	pbrm-1	C26C6.1	pbrm-1 encodes an ortholog of human polybromo 1 (OMIM:606083) and Saccharomyces cerevisiae RSC1 and RSC2; by homology, PBRM-1 is predicted to function in chromatin remodeling and transcriptional regulation; pbrm-1 genetically interacts with two or more components of the EGF/RAS signaling pathway, and is required for such signaling in vulval development; pbrm-1 also interacts genetically with vab-…
WBGene00011368	tftc-5	T02C12.3
WBGene00013709	csnk-1	Y106G6E.6
WBGene00015971	swsn-2.2	C18E3.2	swsn-2.2 encodes a homolog of Swp73/BAF60, a component of the SWI/SNF complex that is conserved from yeast to mammals and that is involved in chromatin remodeling; swsn-2.2 is probably required during mitosis of the T cells for asymmetric cell division.
WBGene00022182	swsn-3	Y71H2AM.17
WBGene00044072	swsn-2.1/ham-3	ZK1128.5	ham-3 encodes an ortholog of SWI/SNF-related matrix-associated actin-dependent regulator of chromatin subfamily D (SMARCD) proteins; ham-3 is required for full levels of LIN-3/EGF signalling during vulval development, though this effect is only visible in genetically sensitized backgrounds.
